# Supplementary material for: Cancer-Related Fatigue in Head and Neck Cancer Survivors: Longitudinal Findings from the Head and Neck 5000 Prospective Clinical Cohort
Source: Cancers (Basel). 2023 Oct 5;15(19):4864. doi: 10.3390/cancers15194864 (PMC10571913; doi:10.3390/cancers15194864)
Supplement: Supplementary file 1 [file cancers-15-04864-s001.zip]

Archive with 1 entries (1 files):
- cancers-2484670-supplementary.pdf
